# Supplementary material for: A novel targeted RNA-Seq panel identifies a subset of adult patients with acute lymphoblastic leukemia with BCR-ABL1-like characteristics
Source: Blood Cancer J. 2020 Apr 24;10(4):43. doi: 10.1038/s41408-020-0308-3 (PMC7182567; doi:10.1038/s41408-020-0308-3)
Supplement: Supplementary file 2 — Supplementary Table S4 [file 41408_2020_308_MOESM2_ESM.xlsx]

## Sheet: Hoja1
	Variant 1					Variant 2					Variant 3					Variant 4					Variant 5
Patient ID	Gene	Protein variant	cDNA variant	VAF	Cosmic ID	Gene	Protein variant	cDNA variant	VAF	Cosmic ID	Gene	Protein variant	cDNA variant	VAF	Cosmic ID	Gene	Protein variant	cDNA variant	VAF	Cosmic ID	Gene	Protein variant	cDNA variant	VAF	Cosmic ID
1	TP53	p.V274A	c.821T>C	0.06	44393
5	NOTCH1	p.R621H	c.1862G>A	0.32	-
6*	NRAS	p.Q61R	c.182A>G	0.37	584	KRAS	p.G12D	c.35G>A	0.06	521	KRAS	p.G13D	c.38G>A	0.01	532
7	JAK2	p.L393V	c.1177C>G	0.49	-	CRLF2	p.V136M	c.406G>A	0.5	5020876
10	No variants
13	PAX5	p.A322T	c.964G>A	0.46	5019201
14*	NRAS	p.G12A	c.35G>C	0.15	565	EZH2	p.D185H	c.553G>C	0.51	3762469	JAK2	p.T875N	c.2624C>A	0.17	23940
16	No variants
19	CDKN2A	p.A148T	c.442G>A	0.76	3736958
23*	KLHL6	p.D159G	c.476A>G	0.49	-	JAK2	p.F694C	c.2081T>G	0.04		JAK2	p.D873N	c.2617G>A	0.34	303882	TYK2	p.I684S	c.2051T>G	0.49	-	TYK2	p.V362F	c.1084G>T	0.99	-
25*	JAK2	p.R683G	c.2047A>G	0.29	29300
28	IKZF1	p.D186Y	c.556G>T	0.21	-
30	TYK2	p.I684S	c.2051T>G	0.49	-	TYK2	p.P1104A	c.3310C>G	0.41	-
31	TYK2	p.G363S	c.1087G>A	0.51	-
32	JAK2	p.R683G	c.2047A>G	0.45	29300	KRAS	p.G12D	c.35G>A	0.28	521
35	JAK2	p.L437S	c.1310T>C	0.02	-	KRAS	p.K117N	c.351A>C	0.48	28519	TYK2	p.I684S	c.2051T>G	0.49	-
37	NRAS	p.G12D	c.35G>A	0.24	564	TYK2	p.V362F	c.1084G>T	0.5	-
38	No variants
47	EZH2	p.D185H	c.553G>C	0.5	3762469	KLHL6	p.I518V	c.1552A>G	0.48	-	CREBBP	p.A763S	c.2287G>T	0.49	-
48*	JAK2	p.I682K	c.2045_2046delTCinsAG	0.57	-
52*	JAK2	p.R683G	c.2047A>G	0.32	29300	CRLF2	p.V244M	c.730G>A	0.5	5019349
55*	CRLF2	p.F232C	c.695T>G	0.37	41268
58	KMT2D	p.S4010P	c.12028T>C	0.51	-
59*	No variants
60	NOTCH1	p.E1084K	c.3250G>A	0.49	-	CRLF2	p.V244M	c.730G>A	0.5	5019349	KRAS	p.A146V	c.437C>T	0.42	19900
61	NOTCH1	p.P1377S	c.4129C>T	0.49	3763786
62*	JAK2	p.R683G	c.2047A>G	0.44	29300	TYK2	p.A53T	c.157G>A	0.5	-
63*	JAK2	p.L830V	c.2488C>G	0.47	-	ATM	p.D126E	c.378T>A
64*	NRAS	p.G12S	c.34G>A	0.45	563	JAK2	p.R683G	c.2047A>G	0.43	29300	TYK2	p.I684S	c.2051T>G	0.49	-
65	CRLF2	p.V244M	c.730G>A	0.5	5019349
69	ATM	p.D1853N	c.5557G>A	0.49	41596
70*	JAK1	p.K1026E	c.3076A>G	0.21	4989843	JAK1	p.S1043R	c.3127A>C	0.14	-	STAT5B	p.E315A	c.944A>C	0.46	-
72	TYK2	p.A53T	c.157G>A	0.5	-
74	PAX5	p.M267T	c.800T>C	0.53	-
76*	PAX5	p.G24R	c.70G>A	0.87	303871
77	No variants
78	PAX5	p.A111C	c.331_332delGCinsTG	0.88	-	NOTCH1	p.I2089V	c.6265A>G	0.5	-
79	No variants
80	ATM	p.A88D	c.263C>A	0.48	-
82*	No variants
87	No variants
99	No variants
Bold - Pathogenic or likely pathogenic variant; Italics - Bening or likely benign variant; (*) Patient classified as BCR-ABL1-like by RNA-Seq signature; VAF, Variant Allele Frequency
